# Supplementary material for: Evaluation of the wing cell contour to distinguish between Stomoxys bengalensis and Stomoxys sitiens (Diptera: Muscidae) using outline-based morphometrics
Source: Curr Res Parasitol Vector Borne Dis. 2024 Jul 25;6:100204. doi: 10.1016/j.crpvbd.2024.100204 (PMC11342272; doi:10.1016/j.crpvbd.2024.100204)
Supplement: Multimedia component 1 [file mmc1.xlsx]

## Sheet: Table S1
No.	Species	Sex	GPS coordinate	Province	No. of pseudolandmarks	Coordinates of centroid	Coordinates of centroid	Coordinates of pseudolandmarks (column I-NR)
1	S. bengalensis	Male	N14°01′10′′, E99°57′37′′	Nakhon Pathom	172	272.825	257.184	3.39583	1.80556	3.36227	1.81597	3.3287	1.82639	3.29514	1.83681	3.26157	1.84722	3.22801	1.85764	3.19444	1.86806	3.15873	1.875	3.12302	1.88194	3.0873	1.88889	3.05159	1.89583	3.01587	1.90278	2.98016	1.90972	2.94444	1.91667	2.90675	1.92262	2.86905	1.92857	2.83135	1.93452	2.79365	1.94048	2.75595	1.94643	2.71825	1.95238	2.68056	1.95833
2	S. bengalensis	Male	N14°01′10′′, E99°57′37′′	Nakhon Pathom	159	342.085	204.089	3.75	1.39583	3.71644	1.40741	3.68287	1.41898	3.64931	1.43056	3.61574	1.44213	3.58218	1.4537	3.54861	1.46528	3.51389	1.47321	3.47917	1.48115	3.44444	1.48909	3.40972	1.49702	3.375	1.50496	3.34028	1.5129	3.30556	1.52083	3.27083	1.52679	3.23611	1.53274	3.20139	1.53869	3.16667	1.54464	3.13194	1.5506	3.09722	1.55655	3.0625	1.5625
3	S. bengalensis	Male	N14°01′10′′, E99°57′37′′	Nakhon Pathom	161	255.956	289.669	3.18056	2.02083	3.1412	2.02894	3.10185	2.03704	3.0625	2.04514	3.02315	2.05324	2.9838	2.06134	2.94444	2.06944	2.91071	2.07837	2.87698	2.0873	2.84325	2.09623	2.80952	2.10516	2.77579	2.11409	2.74206	2.12302	2.70833	2.13194	2.67262	2.13988	2.6369	2.14782	2.60119	2.15575	2.56548	2.16369	2.52976	2.17163	2.49405	2.17956	2.45833	2.1875
4	S. bengalensis	Male	N14°01′10′′, E99°57′37′′	Nakhon Pathom	176	262.617	302.714	3.36806	2.10417	3.33056	2.11528	3.29306	2.12639	3.25556	2.1375	3.21806	2.14861	3.18056	2.15972	3.14583	2.16667	3.11111	2.17361	3.07639	2.18056	3.04167	2.1875	3.00694	2.19444	2.97222	2.20139	2.9375	2.20833	2.90278	2.21528	2.86574	2.22145	2.8287	2.22762	2.79167	2.2338	2.75463	2.23997	2.71759	2.24614	2.68056	2.25231	2.64352	2.25849
5	S. bengalensis	Male	N14°01′10′′, E99°57′37′′	Nakhon Pathom	182	269.975	309.986	3.44444	2.21528	3.41071	2.2252	3.37698	2.23512	3.34325	2.24504	3.30952	2.25496	3.27579	2.26488	3.24206	2.2748	3.20833	2.28472	3.17274	2.28993	3.13715	2.29514	3.10156	2.30035	3.06597	2.30556	3.03038	2.31076	2.99479	2.31597	2.9592	2.32118	2.92361	2.32639	2.88657	2.33102	2.84954	2.33565	2.8125	2.34028	2.77546	2.34491	2.73843	2.34954
6	S. bengalensis	Male	N14°01′10′′, E99°57′37′′	Nakhon Pathom	166	301.991	300.688	3.54167	2.04861	3.50579	2.06134	3.46991	2.07407	3.43403	2.08681	3.39815	2.09954	3.36227	2.11227	3.32639	2.125	3.29051	2.13426	3.25463	2.14352	3.21875	2.15278	3.18287	2.16204	3.14699	2.1713	3.11111	2.18056	3.07465	2.18837	3.03819	2.19618	3.00174	2.20399	2.96528	2.21181	2.92882	2.21962	2.89236	2.22743	2.8559	2.23524	2.81944	2.24306
7	S. bengalensis	Male	N14°01′10′′, E99°57′37′′	Nakhon Pathom	175	251.796	308.115	3.26389	2.24306	3.22778	2.25	3.19167	2.25694	3.15556	2.26389	3.11944	2.27083	3.08333	2.27778	3.04398	2.28241	3.00463	2.28704	2.96528	2.29167	2.92593	2.2963	2.88657	2.30093	2.84722	2.30556	2.8125	2.3099	2.77778	2.31424	2.74306	2.31858	2.70833	2.32292	2.67361	2.32726	2.63889	2.3316	2.60417	2.33594	2.56944	2.34028	2.53125	2.34606
8	S. bengalensis	Male	N14°01′10′′, E99°57′37′′	Nakhon Pathom	167	247.883	331.864	3.19444	2.29861	3.15625	2.30787	3.11806	2.31713	3.07986	2.32639	3.04167	2.33565	3.00347	2.34491	2.96528	2.35417	2.92857	2.36409	2.89187	2.37401	2.85516	2.38393	2.81845	2.39385	2.78175	2.40377	2.74504	2.41369	2.70833	2.42361	2.67063	2.43155	2.63294	2.43948	2.59524	2.44742	2.55754	2.45536	2.51984	2.46329	2.48214	2.47123	2.44444	2.47917
9	S. bengalensis	Male	N14°01′10′′, E99°57′37′′	Nakhon Pathom	177	245.42	304.727	3.22222	2.27778	3.18333	2.28611	3.14444	2.29444	3.10556	2.30278	3.06667	2.31111	3.02778	2.31944	2.99306	2.32378	2.95833	2.32812	2.92361	2.33247	2.88889	2.33681	2.85417	2.34115	2.81944	2.34549	2.78472	2.34983	2.75	2.35417	2.71528	2.35677	2.68056	2.35938	2.64583	2.36198	2.61111	2.36458	2.57639	2.36719	2.54167	2.36979	2.50694	2.3724
10	S. bengalensis	Male	N14°01′10′′, E99°57′37′′	Nakhon Pathom	179	226.379	304.39	3.14583	2.22222	3.1088	2.23032	3.07176	2.23843	3.03472	2.24653	2.99769	2.25463	2.96065	2.26273	2.92361	2.27083	2.8869	2.27679	2.8502	2.28274	2.81349	2.28869	2.77679	2.29464	2.74008	2.3006	2.70337	2.30655	2.66667	2.3125	2.62798	2.31746	2.58929	2.32242	2.5506	2.32738	2.5119	2.33234	2.47321	2.3373	2.43452	2.34226	2.39583	2.34722
11	S. bengalensis	Male	N14°01′10′′, E99°57′37′′	Nakhon Pathom	181	276.831	278.161	3.5	2.04861	3.46111	2.05833	3.42222	2.06806	3.38333	2.07778	3.34444	2.0875	3.30556	2.09722	3.26885	2.10119	3.23214	2.10516	3.19544	2.10913	3.15873	2.1131	3.12202	2.11706	3.08532	2.12103	3.04861	2.125	3.01389	2.12934	2.97917	2.13368	2.94444	2.13802	2.90972	2.14236	2.875	2.1467	2.84028	2.15104	2.80556	2.15538	2.77083	2.15972
12	S. bengalensis	Male	N14°01′10′′, E99°57′37′′	Nakhon Pathom	174	295.061	234.052	3.54167	1.71528	3.50694	1.72454	3.47222	1.7338	3.4375	1.74306	3.40278	1.75231	3.36806	1.76157	3.33333	1.77083	3.29398	1.77894	3.25463	1.78704	3.21528	1.79514	3.17593	1.80324	3.13657	1.81134	3.09722	1.81944	3.0625	1.82378	3.02778	1.82812	2.99306	1.83247	2.95833	1.83681	2.92361	1.84115	2.88889	1.84549	2.85417	1.84983	2.81944	1.85417
13	S. bengalensis	Male	N14°01′10′′, E99°57′37′′	Nakhon Pathom	172	247.708	305.047	3.23611	2.09028	3.19907	2.10301	3.16204	2.11574	3.125	2.12847	3.08796	2.1412	3.05093	2.15394	3.01389	2.16667	2.97569	2.17477	2.9375	2.18287	2.89931	2.19097	2.86111	2.19907	2.82292	2.20718	2.78472	2.21528	2.74923	2.22222	2.71373	2.22917	2.67824	2.23611	2.64275	2.24306	2.60725	2.25	2.57176	2.25694	2.53627	2.26389	2.50077	2.27083
14	S. bengalensis	Male	N14°01′10′′, E99°57′37′′	Nakhon Pathom	179	275.478	291.045	3.47917	2.11806	3.44444	2.12731	3.40972	2.13657	3.375	2.14583	3.34028	2.15509	3.30556	2.16435	3.27083	2.17361	3.23611	2.17824	3.20139	2.18287	3.16667	2.1875	3.13194	2.19213	3.09722	2.19676	3.0625	2.20139	3.02778	2.20602	2.99306	2.21065	2.95833	2.21528	2.92014	2.22135	2.88194	2.22743	2.84375	2.23351	2.80556	2.23958	2.76736	2.24566
15	S. bengalensis	Male	N14°01′10′′, E99°57′37′′	Nakhon Pathom	171	288.271	247.018	3.47222	1.75694	3.43866	1.7662	3.40509	1.77546	3.37153	1.78472	3.33796	1.79398	3.3044	1.80324	3.27083	1.8125	3.23264	1.81944	3.19444	1.82639	3.15625	1.83333	3.11806	1.84028	3.07986	1.84722	3.04167	1.85417	3.00608	1.86111	2.97049	1.86806	2.9349	1.875	2.89931	1.88194	2.86372	1.88889	2.82812	1.89583	2.79253	1.90278	2.75694	1.90972
16	S. bengalensis	Male	N14°01′10′′, E99°57′37′′	Nakhon Pathom	162	282.761	284.947	3.375	1.97917	3.33681	1.98958	3.29861	2	3.26042	2.01042	3.22222	2.02083	3.1875	2.02894	3.15278	2.03704	3.11806	2.04514	3.08333	2.05324	3.04861	2.06134	3.01389	2.06944	2.97685	2.07755	2.93981	2.08565	2.90278	2.09375	2.86574	2.10185	2.8287	2.10995	2.79167	2.11806	2.75278	2.12778	2.71389	2.1375	2.675	2.14722	2.63611	2.15694
17	S. bengalensis	Male	N14°01′10′′, E99°57′37′′	Nakhon Pathom	165	254.393	277.253	3.23611	2.02083	3.20023	2.02894	3.16435	2.03704	3.12847	2.04514	3.09259	2.05324	3.05671	2.06134	3.02083	2.06944	2.98512	2.0754	2.9494	2.08135	2.91369	2.0873	2.87798	2.09325	2.84226	2.09921	2.80655	2.10516	2.77083	2.11111	2.73148	2.1169	2.69213	2.12269	2.65278	2.12847	2.61343	2.13426	2.57407	2.14005	2.53472	2.14583	2.49901	2.15179
18	S. bengalensis	Male	N14°01′10′′, E99°57′37′′	Nakhon Pathom	177	235.045	298.491	3.20833	2.16667	3.1713	2.17477	3.13426	2.18287	3.09722	2.19097	3.06019	2.19907	3.02315	2.20718	2.98611	2.21528	2.94676	2.22454	2.90741	2.2338	2.86806	2.24306	2.8287	2.25231	2.78935	2.26157	2.75	2.27083	2.71451	2.27392	2.67901	2.27701	2.64352	2.28009	2.60802	2.28318	2.57253	2.28627	2.53704	2.28935	2.50154	2.29244	2.46605	2.29552
19	S. bengalensis	Male	N14°01′10′′, E99°57′37′′	Nakhon Pathom	184	237.055	273.232	3.23611	1.97917	3.20139	1.98843	3.16667	1.99769	3.13194	2.00694	3.09722	2.0162	3.0625	2.02546	3.02778	2.03472	2.99306	2.0408	2.95833	2.04688	2.92361	2.05295	2.88889	2.05903	2.85417	2.0651	2.81944	2.07118	2.78472	2.07726	2.75	2.08333	2.71354	2.08681	2.67708	2.09028	2.64062	2.09375	2.60417	2.09722	2.56771	2.10069	2.53125	2.10417
20	S. bengalensis	Male	N14°01′10′′, E99°57′37′′	Nakhon Pathom	176	316.854	261.466	3.72222	1.93056	3.68452	1.93948	3.64683	1.94841	3.60913	1.95734	3.57143	1.96627	3.53373	1.9752	3.49603	1.98413	3.45833	1.99306	3.42188	1.99653	3.38542	2	3.34896	2.00347	3.3125	2.00694	3.27604	2.01042	3.23958	2.01389	3.20312	2.01736	3.16667	2.02083	3.13095	2.02579	3.09524	2.03075	3.05952	2.03571	3.02381	2.04067	2.9881	2.04563
21	S. bengalensis	Male	N14°04′46′′, E100°31′51′′	Pathum Thani	178	252.856	251.432	3.3125	1.84028	3.27315	1.84954	3.2338	1.8588	3.19444	1.86806	3.15509	1.87731	3.11574	1.88657	3.07639	1.89583	3.03704	1.90162	2.99769	1.90741	2.95833	1.91319	2.91898	1.91898	2.87963	1.92477	2.84028	1.93056	2.80258	1.93651	2.76488	1.94246	2.72718	1.94841	2.68948	1.95437	2.65179	1.96032	2.61409	1.96627	2.57639	1.97222	2.54167	1.97718
22	S. bengalensis	Male	N14°04′46′′, E100°31′51′′	Pathum Thani	170	259.651	304.556	3.29167	2.13194	3.25595	2.13889	3.22024	2.14583	3.18452	2.15278	3.14881	2.15972	3.1131	2.16667	3.07738	2.17361	3.04167	2.18056	3.00579	2.18981	2.96991	2.19907	2.93403	2.20833	2.89815	2.21759	2.86227	2.22685	2.82639	2.23611	2.78819	2.24421	2.75	2.25231	2.71181	2.26042	2.67361	2.26852	2.63542	2.27662	2.59722	2.28472	2.56019	2.29514
23	S. bengalensis	Male	N14°04′46′′, E100°31′51′′	Pathum Thani	163	262.978	297.833	3.25	2.14583	3.2123	2.15278	3.1746	2.15972	3.1369	2.16667	3.09921	2.17361	3.06151	2.18056	3.02381	2.1875	2.98611	2.19444	2.95139	2.19965	2.91667	2.20486	2.88194	2.21007	2.84722	2.21528	2.8125	2.22049	2.77778	2.22569	2.74306	2.2309	2.70833	2.23611	2.67361	2.24107	2.63889	2.24603	2.60417	2.25099	2.56944	2.25595	2.53472	2.26091
24	S. bengalensis	Male	N14°04′46′′, E100°31′51′′	Pathum Thani	176	313.737	261.02	3.71528	1.92361	3.67824	1.93287	3.6412	1.94213	3.60417	1.95139	3.56713	1.96065	3.53009	1.96991	3.49306	1.97917	3.45573	1.98611	3.4184	1.99306	3.38108	2	3.34375	2.00694	3.30642	2.01389	3.2691	2.02083	3.23177	2.02778	3.19444	2.03472	3.15675	2.0377	3.11905	2.04067	3.08135	2.04365	3.04365	2.04663	3.00595	2.0496	2.96825	2.05258
25	S. bengalensis	Male	N14°04′46′′, E100°31′51′′	Pathum Thani	176	268.391	284.934	3.41667	2.03472	3.37897	2.04464	3.34127	2.05456	3.30357	2.06448	3.26587	2.0744	3.22817	2.08433	3.19048	2.09425	3.15278	2.10417	3.11508	2.11012	3.07738	2.11607	3.03968	2.12202	3.00198	2.12798	2.96429	2.13393	2.92659	2.13988	2.88889	2.14583	2.85417	2.15104	2.81944	2.15625	2.78472	2.16146	2.75	2.16667	2.71528	2.17188	2.68056	2.17708
26	S. bengalensis	Male	N14°04′46′′, E100°31′51′′	Pathum Thani	175	244.388	294.216	3.21528	2.125	3.18056	2.13492	3.14583	2.14484	3.11111	2.15476	3.07639	2.16468	3.04167	2.1746	3.00694	2.18452	2.97222	2.19444	2.93576	2.19878	2.89931	2.20312	2.86285	2.20747	2.82639	2.21181	2.78993	2.21615	2.75347	2.22049	2.71701	2.22483	2.68056	2.22917	2.64484	2.23512	2.60913	2.24107	2.57341	2.24702	2.5377	2.25298	2.50198	2.25893
27	S. bengalensis	Male	N14°04′46′′, E100°31′51′′	Pathum Thani	177	269.531	309.946	3.4375	2.22917	3.39583	2.23785	3.35417	2.24653	3.3125	2.25521	3.27083	2.26389	3.23194	2.27222	3.19306	2.28056	3.15417	2.28889	3.11528	2.29722	3.07639	2.30556	3.04167	2.31096	3.00694	2.31636	2.97222	2.32176	2.9375	2.32716	2.90278	2.33256	2.86806	2.33796	2.83333	2.34336	2.79861	2.34877	2.76389	2.35417	2.72801	2.35648	2.69213	2.3588
28	S. bengalensis	Male	N14°04′46′′, E100°31′51′′	Pathum Thani	167	285.205	281.093	3.46528	2.0625	3.42593	2.07176	3.38657	2.08102	3.34722	2.09028	3.30787	2.09954	3.26852	2.1088	3.22917	2.11806	3.19048	2.12202	3.15179	2.12599	3.1131	2.12996	3.0744	2.13393	3.03571	2.1379	2.99702	2.14187	2.95833	2.14583	2.92284	2.15046	2.88735	2.15509	2.85185	2.15972	2.81636	2.16435	2.78086	2.16898	2.74537	2.17361	2.70988	2.17824
29	S. bengalensis	Male	N14°04′46′′, E100°31′51′′	Pathum Thani	183	272.755	301.459	3.5	2.15972	3.46528	2.16782	3.43056	2.17593	3.39583	2.18403	3.36111	2.19213	3.32639	2.20023	3.29167	2.20833	3.25397	2.21329	3.21627	2.21825	3.17857	2.22321	3.14087	2.22817	3.10317	2.23313	3.06548	2.2381	3.02778	2.24306	2.99132	2.24913	2.95486	2.25521	2.9184	2.26128	2.88194	2.26736	2.84549	2.27344	2.80903	2.27951	2.77257	2.28559
30	S. bengalensis	Male	N14°04′46′′, E100°31′51′′	Pathum Thani	186	299.3	290.865	3.70833	2.04861	3.67361	2.05787	3.63889	2.06713	3.60417	2.07639	3.56944	2.08565	3.53472	2.09491	3.5	2.10417	3.46131	2.11111	3.42262	2.11806	3.38393	2.125	3.34524	2.13194	3.30655	2.13889	3.26786	2.14583	3.22917	2.15278	3.19329	2.16088	3.15741	2.16898	3.12153	2.17708	3.08565	2.18519	3.04977	2.19329	3.01389	2.20139	2.97685	2.20833
31	S. bengalensis	Male	N14°04′46′′, E100°31′51′′	Pathum Thani	178	284.856	260.805	3.55556	1.9375	3.51852	1.94444	3.48148	1.95139	3.44444	1.95833	3.40741	1.96528	3.37037	1.97222	3.33333	1.97917	3.2963	1.98611	3.25926	1.99306	3.22222	2	3.18519	2.00694	3.14815	2.01389	3.11111	2.02083	3.07465	2.02344	3.03819	2.02604	3.00174	2.02865	2.96528	2.03125	2.92882	2.03385	2.89236	2.03646	2.8559	2.03906	2.81944	2.04167
32	S. bengalensis	Male	N14°04′46′′, E100°31′51′′	Pathum Thani	166	262.779	311.542	3.29167	2.27083	3.25278	2.27917	3.21389	2.2875	3.175	2.29583	3.13611	2.30417	3.09722	2.3125	3.05787	2.31713	3.01852	2.32176	2.97917	2.32639	2.93981	2.33102	2.90046	2.33565	2.86111	2.34028	2.82639	2.34491	2.79167	2.34954	2.75694	2.35417	2.72222	2.3588	2.6875	2.36343	2.65278	2.36806	2.61389	2.375	2.575	2.38194	2.53611	2.38889
33	S. bengalensis	Male	N14°04′46′′, E100°31′51′′	Pathum Thani	185	281.09	287.291	3.55556	1.99306	3.52183	2.00198	3.4881	2.01091	3.45437	2.01984	3.42063	2.02877	3.3869	2.0377	3.35317	2.04663	3.31944	2.05556	3.28472	2.0625	3.25	2.06944	3.21528	2.07639	3.18056	2.08333	3.14583	2.09028	3.11111	2.09722	3.07639	2.10417	3.0408	2.10938	3.00521	2.11458	2.96962	2.11979	2.93403	2.125	2.89844	2.13021	2.86285	2.13542
34	S. bengalensis	Male	N14°04′46′′, E100°31′51′′	Pathum Thani	182	260.511	239.602	3.40278	1.79861	3.36574	1.8044	3.3287	1.81019	3.29167	1.81597	3.25463	1.82176	3.21759	1.82755	3.18056	1.83333	3.14187	1.84028	3.10317	1.84722	3.06448	1.85417	3.02579	1.86111	2.9871	1.86806	2.94841	1.875	2.90972	1.88194	2.875	1.88628	2.84028	1.89062	2.80556	1.89497	2.77083	1.89931	2.73611	1.90365	2.70139	1.90799	2.66667	1.91233
35	S. bengalensis	Male	N14°04′46′′, E100°31′51′′	Pathum Thani	184	300.538	291.59	3.72222	2.04861	3.68194	2.05833	3.64167	2.06806	3.60139	2.07778	3.56111	2.0875	3.52083	2.09722	3.48611	2.10417	3.45139	2.11111	3.41667	2.11806	3.38194	2.125	3.34722	2.13194	3.3125	2.13889	3.27778	2.14583	3.23909	2.15278	3.2004	2.15972	3.16171	2.16667	3.12302	2.17361	3.08433	2.18056	3.04563	2.1875	3.00694	2.19444	2.97106	2.20255
36	S. bengalensis	Male	N14°04′46′′, E100°31′51′′	Pathum Thani	175	270.759	296.891	3.37492	2.15273	3.34119	2.16265	3.30746	2.17257	3.27373	2.18249	3.24	2.19241	3.20627	2.20233	3.17254	2.21225	3.13881	2.22217	3.1031	2.22812	3.06739	2.23407	3.03167	2.24003	2.99596	2.24598	2.96025	2.25193	2.92453	2.25788	2.88882	2.26383	2.85178	2.26846	2.81475	2.27309	2.77771	2.27772	2.74067	2.28235	2.70364	2.28698	2.6666	2.29161
37	S. bengalensis	Male	N14°04′46′′, E100°31′51′′	Pathum Thani	176	278.551	262.834	3.48603	1.86107	3.44899	1.87264	3.41195	1.88421	3.37492	1.89579	3.33788	1.90736	3.30085	1.91894	3.26381	1.93051	3.22446	1.93861	3.18511	1.94671	3.14576	1.95481	3.10641	1.96292	3.06706	1.97102	3.0277	1.97912	2.99038	1.9852	2.95305	1.99127	2.91573	1.99735	2.8784	2.00342	2.84108	2.0095	2.80375	2.01558	2.76643	2.02165	2.7291	2.02773
38	S. bengalensis	Male	N14°04′46′′, E100°31′51′′	Pathum Thani	171	293.835	264.518	3.52769	1.8819	3.49019	1.89579	3.45269	1.90968	3.4152	1.92356	3.3777	1.93745	3.3402	1.95134	3.30548	1.95481	3.27075	1.95829	3.23603	1.96176	3.20131	1.96523	3.16659	1.9687	3.13187	1.97217	3.09417	1.97912	3.05647	1.98606	3.01878	1.99301	2.98108	1.99995	2.94338	2.0069	2.90568	2.01384	2.86799	2.02078	2.8291	2.03051	2.79021	2.04023
39	S. bengalensis	Male	N14°04′46′′, E100°31′51′′	Pathum Thani	172	253.471	228.088	3.26381	1.68746	3.22909	1.69788	3.19437	1.70829	3.15965	1.71871	3.12492	1.72912	3.0902	1.73954	3.05548	1.74996	3.01729	1.75574	2.97909	1.76153	2.9409	1.76732	2.90271	1.77311	2.86451	1.77889	2.82632	1.78468	2.78962	1.78666	2.75291	1.78865	2.7162	1.79063	2.6795	1.79262	2.64279	1.7946	2.60609	1.79658	2.56938	1.79857	2.5335	1.80551
40	S. bengalensis	Male	N14°04′46′′, E100°31′51′′	Pathum Thani	178	254.621	285.483	3.29159	2.06245	3.25786	2.07138	3.22413	2.08031	3.1904	2.08924	3.15667	2.09816	3.12294	2.10709	3.08921	2.11602	3.05548	2.12495	3.01778	2.1309	2.98009	2.13685	2.94239	2.14281	2.90469	2.14876	2.86699	2.15471	2.8293	2.16066	2.7916	2.16661	2.75688	2.17095	2.72216	2.17529	2.68744	2.17963	2.65271	2.18398	2.61799	2.18832	2.58327	2.19266
41	S. bengalensis	Female	N14°01′10′′, E99°57′37′′	Nakhon Pathom	170	257.012	297.692	3.29167	2.13194	3.25496	2.14187	3.21825	2.15179	3.18155	2.16171	3.14484	2.17163	3.10813	2.18155	3.07143	2.19147	3.03472	2.20139	2.99603	2.20734	2.95734	2.21329	2.91865	2.21925	2.87996	2.2252	2.84127	2.23115	2.80258	2.2371	2.76389	2.24306	2.7283	2.24826	2.69271	2.25347	2.65712	2.25868	2.62153	2.26389	2.58594	2.2691	2.55035	2.27431
42	S. bengalensis	Female	N14°01′10′′, E99°57′37′′	Nakhon Pathom	170	258.601	298.669	3.28472	2.125	3.25116	2.13542	3.21759	2.14583	3.18403	2.15625	3.15046	2.16667	3.1169	2.17708	3.08333	2.1875	3.04514	2.19444	3.00694	2.20139	2.96875	2.20833	2.93056	2.21528	2.89236	2.22222	2.85417	2.22917	2.81684	2.23437	2.77951	2.23958	2.74219	2.24479	2.70486	2.25	2.66753	2.25521	2.63021	2.26042	2.59288	2.26562	2.55556	2.27083
43	S. bengalensis	Female	N14°01′10′′, E99°57′37′′	Nakhon Pathom	188	254.93	290.307	3.40278	1.90278	3.36806	1.91667	3.33333	1.93056	3.29861	1.94444	3.26389	1.95833	3.22917	1.97222	3.19444	1.98611	3.15972	1.99769	3.125	2.00926	3.09028	2.02083	3.05556	2.03241	3.02083	2.04398	2.98611	2.05556	2.94841	2.06647	2.91071	2.07738	2.87302	2.08829	2.83532	2.09921	2.79762	2.11012	2.75992	2.12103	2.72222	2.13194	2.6875	2.1466
44	S. bengalensis	Female	N14°01′10′′, E99°57′37′′	Nakhon Pathom	179	238.413	291.742	3.22917	2.08333	3.19147	2.09524	3.15377	2.10714	3.11607	2.11905	3.07837	2.13095	3.04067	2.14286	3.00298	2.15476	2.96528	2.16667	2.92857	2.17361	2.89187	2.18056	2.85516	2.1875	2.81845	2.19444	2.78175	2.20139	2.74504	2.20833	2.70833	2.21528	2.67361	2.22049	2.63889	2.22569	2.60417	2.2309	2.56944	2.23611	2.53472	2.24132	2.5	2.24653
45	S. bengalensis	Female	N14°01′10′′, E99°57′37′′	Nakhon Pathom	164	261.267	276.779	3.26389	1.94444	3.22685	1.95718	3.18981	1.96991	3.15278	1.98264	3.11574	1.99537	3.0787	2.0081	3.04167	2.02083	3.00231	2.02778	2.96296	2.03472	2.92361	2.04167	2.88426	2.04861	2.84491	2.05556	2.80556	2.0625	2.7662	2.0706	2.72685	2.0787	2.6875	2.08681	2.64815	2.09491	2.6088	2.10301	2.56944	2.11111	2.53571	2.12202	2.50198	2.13294
46	S. bengalensis	Female	N14°01′10′′, E99°57′37′′	Nakhon Pathom	180	296.754	243.17	3.61111	1.70139	3.57292	1.71412	3.53472	1.72685	3.49653	1.73958	3.45833	1.75231	3.42014	1.76505	3.38194	1.77778	3.34722	1.78472	3.3125	1.79167	3.27778	1.79861	3.24306	1.80556	3.20833	1.8125	3.17361	1.81944	3.13889	1.82639	3.10417	1.83333	3.06944	1.84028	3.03472	1.84722	3	1.85417	2.96528	1.86111	2.93056	1.86806	2.89583	1.875
47	S. bengalensis	Female	N14°01′10′′, E99°57′37′′	Nakhon Pathom	172	280.061	352.418	3.43056	2.5	3.3967	2.50955	3.36285	2.5191	3.32899	2.52865	3.29514	2.53819	3.26128	2.54774	3.22743	2.55729	3.19358	2.56684	3.15972	2.57639	3.125	2.58256	3.09028	2.58873	3.05556	2.59491	3.02083	2.60108	2.98611	2.60725	2.95139	2.61343	2.91667	2.6196	2.88194	2.62577	2.84722	2.63194	2.81151	2.63591	2.77579	2.63988	2.74008	2.64385
48	S. bengalensis	Female	N14°01′10′′, E99°57′37′′	Nakhon Pathom	173	298.41	339.483	3.58333	2.38194	3.54948	2.39063	3.51562	2.39931	3.48177	2.40799	3.44792	2.41667	3.41406	2.42535	3.38021	2.43403	3.34635	2.44271	3.3125	2.45139	3.27315	2.45833	3.2338	2.46528	3.19444	2.47222	3.15509	2.47917	3.11574	2.48611	3.07639	2.49306	3.03935	2.50231	3.00231	2.51157	2.96528	2.52083	2.92824	2.53009	2.8912	2.53935	2.85417	2.54861
49	S. bengalensis	Female	N14°01′10′′, E99°57′37′′	Nakhon Pathom	168	292.323	289.743	3.51389	2.07639	3.47685	2.08565	3.43981	2.09491	3.40278	2.10417	3.36574	2.11343	3.3287	2.12269	3.29167	2.13194	3.25298	2.13988	3.21429	2.14782	3.1756	2.15575	3.1369	2.16369	3.09821	2.17163	3.05952	2.17956	3.02083	2.1875	2.98148	2.19444	2.94213	2.20139	2.90278	2.20833	2.86343	2.21528	2.82407	2.22222	2.78472	2.22917	2.75087	2.24132
50	S. bengalensis	Female	N14°01′10′′, E99°57′37′′	Nakhon Pathom	172	266.623	305.889	3.38889	2.03472	3.35185	2.04861	3.31481	2.0625	3.27778	2.07639	3.24074	2.09028	3.2037	2.10417	3.16667	2.11806	3.12847	2.12847	3.09028	2.13889	3.05208	2.14931	3.01389	2.15972	2.97569	2.17014	2.9375	2.18056	2.90079	2.19147	2.86409	2.20238	2.82738	2.21329	2.79067	2.22421	2.75397	2.23512	2.71726	2.24603	2.68056	2.25694	2.64352	2.26968
51	S. bengalensis	Female	N14°01′10′′, E99°57′37′′	Nakhon Pathom	168	245.743	308.757	3.17361	2.10417	3.14087	2.11607	3.10813	2.12798	3.0754	2.13988	3.04266	2.15179	3.00992	2.16369	2.97718	2.1756	2.94444	2.1875	2.90972	2.19544	2.875	2.20337	2.84028	2.21131	2.80556	2.21925	2.77083	2.22718	2.73611	2.23512	2.70139	2.24306	2.66667	2.25	2.63194	2.25694	2.59722	2.26389	2.5625	2.27083	2.52778	2.27778	2.49306	2.28472
52	S. bengalensis	Female	N14°01′10′′, E99°57′37′′	Nakhon Pathom	170	274.101	334.686	3.375	2.27778	3.34127	2.29067	3.30754	2.30357	3.27381	2.31647	3.24008	2.32937	3.20635	2.34226	3.17262	2.35516	3.13889	2.36806	3.10417	2.37674	3.06944	2.38542	3.03472	2.3941	3	2.40278	2.96528	2.41146	2.93056	2.42014	2.89583	2.42882	2.86111	2.4375	2.82341	2.44544	2.78571	2.45337	2.74802	2.46131	2.71032	2.46925	2.67262	2.47718
53	S. bengalensis	Female	N14°01′10′′, E99°57′37′′	Nakhon Pathom	158	290.032	302.111	3.41667	2.17361	3.37963	2.18403	3.34259	2.19444	3.30556	2.20486	3.26852	2.21528	3.23148	2.22569	3.19444	2.23611	3.15509	2.24306	3.11574	2.25	3.07639	2.25694	3.03704	2.26389	2.99769	2.27083	2.95833	2.27778	2.92063	2.28274	2.88294	2.2877	2.84524	2.29266	2.80754	2.29762	2.76984	2.30258	2.73214	2.30754	2.69444	2.3125	2.65675	2.3244
54	S. bengalensis	Female	N14°01′10′′, E99°57′37′′	Nakhon Pathom	180	237.19	254.271	3.22222	1.875	3.18287	1.88426	3.14352	1.89352	3.10417	1.90278	3.06481	1.91204	3.02546	1.9213	2.98611	1.93056	2.94583	1.9375	2.90556	1.94444	2.86528	1.95139	2.825	1.95833	2.78472	1.96528	2.74802	1.97123	2.71131	1.97718	2.6746	1.98313	2.6379	1.98909	2.60119	1.99504	2.56448	2.00099	2.52778	2.00694	2.49074	2.01273	2.4537	2.01852
55	S. bengalensis	Female	N14°01′10′′, E99°57′37′′	Nakhon Pathom	156	298.435	276.794	3.40972	1.82639	3.37616	1.83912	3.34259	1.85185	3.30903	1.86458	3.27546	1.87731	3.2419	1.89005	3.20833	1.90278	3.1713	1.91204	3.13426	1.9213	3.09722	1.93056	3.06019	1.93981	3.02315	1.94907	2.98611	1.95833	2.9494	1.96825	2.9127	1.97817	2.87599	1.9881	2.83929	1.99802	2.80258	2.00794	2.76587	2.01786	2.72917	2.02778	2.69329	2.0463
56	S. bengalensis	Female	N14°01′10′′, E99°57′37′′	Nakhon Pathom	159	295.883	256.589	3.43056	1.78472	3.39699	1.7963	3.36343	1.80787	3.32986	1.81944	3.2963	1.83102	3.26273	1.84259	3.22917	1.85417	3.19246	1.8621	3.15575	1.87004	3.11905	1.87798	3.08234	1.88591	3.04563	1.89385	3.00893	1.90179	2.97222	1.90972	2.93403	1.91667	2.89583	1.92361	2.85764	1.93056	2.81944	1.9375	2.78125	1.94444	2.74306	1.95139	2.70833	1.96644
57	S. bengalensis	Female	N14°01′10′′, E99°57′37′′	Nakhon Pathom	169	261.402	305.196	3.29167	2.15972	3.25556	2.16806	3.21944	2.17639	3.18333	2.18472	3.14722	2.19306	3.11111	2.20139	3.07176	2.21065	3.03241	2.21991	2.99306	2.22917	2.9537	2.23843	2.91435	2.24769	2.875	2.25694	2.83941	2.26215	2.80382	2.26736	2.76823	2.27257	2.73264	2.27778	2.69705	2.28299	2.66146	2.28819	2.62587	2.2934	2.59028	2.29861	2.55469	2.31076
58	S. bengalensis	Female	N14°01′10′′, E99°57′37′′	Nakhon Pathom	177	326.591	310.588	3.79861	2.21528	3.76505	2.22454	3.73148	2.2338	3.69792	2.24306	3.66435	2.25231	3.63079	2.26157	3.59722	2.27083	3.56019	2.27778	3.52315	2.28472	3.48611	2.29167	3.44907	2.29861	3.41204	2.30556	3.375	2.3125	3.33796	2.31944	3.30093	2.32639	3.26389	2.33333	3.22685	2.34028	3.18981	2.34722	3.15278	2.35417	3.1169	2.36227	3.08102	2.37037
59	S. bengalensis	Female	N14°01′10′′, E99°57′37′′	Nakhon Pathom	180	250.201	238.83	3.33333	1.76389	3.29745	1.77431	3.26157	1.78472	3.22569	1.79514	3.18981	1.80556	3.15394	1.81597	3.11806	1.82639	3.07937	1.83135	3.04067	1.83631	3.00198	1.84127	2.96329	1.84623	2.9246	1.85119	2.88591	1.85615	2.84722	1.86111	2.80853	1.86806	2.76984	1.875	2.73115	1.88194	2.69246	1.88889	2.65377	1.89583	2.61508	1.90278	2.57639	1.90972
60	S. bengalensis	Female	N14°01′10′′, E99°57′37′′	Nakhon Pathom	169	301.408	312.804	3.58333	2.14583	3.55	2.15972	3.51667	2.17361	3.48333	2.1875	3.45	2.20139	3.41667	2.21528	3.37963	2.22454	3.34259	2.2338	3.30556	2.24306	3.26852	2.25231	3.23148	2.26157	3.19444	2.27083	3.15509	2.27778	3.11574	2.28472	3.07639	2.29167	3.03704	2.29861	2.99769	2.30556	2.95833	2.3125	2.91944	2.31944	2.88056	2.32639	2.84167	2.33333
61	S. bengalensis	Female	N14°04′46′′, E100°31′51′′	Pathum Thani	169	254.842	316.223	3.25	2.1875	3.21111	2.20139	3.17222	2.21528	3.13333	2.22917	3.09444	2.24306	3.05556	2.25694	3.0191	2.26562	2.98264	2.27431	2.94618	2.28299	2.90972	2.29167	2.87326	2.30035	2.83681	2.30903	2.80035	2.31771	2.76389	2.32639	2.72685	2.33179	2.68981	2.33719	2.65278	2.34259	2.61574	2.34799	2.5787	2.3534	2.54167	2.3588	2.50463	2.3642
62	S. bengalensis	Female	N14°04′46′′, E100°31′51′′	Pathum Thani	159	261.203	332.364	3.22222	2.31944	3.18866	2.32986	3.15509	2.34028	3.12153	2.35069	3.08796	2.36111	3.0544	2.37153	3.02083	2.38194	2.98148	2.3912	2.94213	2.40046	2.90278	2.40972	2.86343	2.41898	2.82407	2.42824	2.78472	2.4375	2.75	2.44444	2.71528	2.45139	2.68056	2.45833	2.64583	2.46528	2.61111	2.47222	2.57639	2.47917	2.53472	2.48958	2.49306	2.5
63	S. bengalensis	Female	N14°04′46′′, E100°31′51′′	Pathum Thani	167	318.358	344.38	3.64583	2.39583	3.6121	2.40774	3.57837	2.41964	3.54464	2.43155	3.51091	2.44345	3.47718	2.45536	3.44345	2.46726	3.40972	2.47917	3.37037	2.48843	3.33102	2.49769	3.29167	2.50694	3.25231	2.5162	3.21296	2.52546	3.17361	2.53472	3.13802	2.5408	3.10243	2.54688	3.06684	2.55295	3.03125	2.55903	2.99566	2.5651	2.96007	2.57118	2.92448	2.57726
64	S. bengalensis	Female	N14°04′46′′, E100°31′51′′	Pathum Thani	177	250.912	325.861	3.26389	2.33333	3.22917	2.34375	3.19444	2.35417	3.15972	2.36458	3.125	2.375	3.09028	2.38542	3.05556	2.39583	3.01786	2.40377	2.98016	2.41171	2.94246	2.41964	2.90476	2.42758	2.86706	2.43552	2.82937	2.44345	2.79167	2.45139	2.75617	2.45679	2.72068	2.46219	2.68519	2.46759	2.64969	2.47299	2.6142	2.4784	2.5787	2.4838	2.54321	2.4892
65	S. bengalensis	Female	N14°04′46′′, E100°31′51′′	Pathum Thani	160	260.368	318.522	3.23611	2.17361	3.20139	2.18519	3.16667	2.19676	3.13194	2.20833	3.09722	2.21991	3.0625	2.23148	3.02778	2.24306	2.99074	2.25347	2.9537	2.26389	2.91667	2.27431	2.87963	2.28472	2.84259	2.29514	2.80556	2.30556	2.76736	2.31337	2.72917	2.32118	2.69097	2.32899	2.65278	2.33681	2.61458	2.34462	2.57639	2.35243	2.53819	2.36024	2.5	2.36806
66	S. bengalensis	Female	N14°04′46′′, E100°31′51′′	Pathum Thani	177	237.659	261.273	3.21528	1.85417	3.17857	1.86607	3.14187	1.87798	3.10516	1.88988	3.06845	1.90179	3.03175	1.91369	2.99504	1.9256	2.95833	1.9375	2.91898	1.94329	2.87963	1.94907	2.84028	1.95486	2.80093	1.96065	2.76157	1.96644	2.72222	1.97222	2.68519	1.9784	2.64815	1.98457	2.61111	1.99074	2.57407	1.99691	2.53704	2.00309	2.5	2.00926	2.46296	2.01543
67	S. bengalensis	Female	N14°04′46′′, E100°31′51′′	Pathum Thani	173	248.36	290.535	3.20833	2.09028	3.17245	2.09954	3.13657	2.1088	3.10069	2.11806	3.06481	2.12731	3.02894	2.13657	2.99306	2.14583	2.95635	2.15278	2.91964	2.15972	2.88294	2.16667	2.84623	2.17361	2.80952	2.18056	2.77282	2.1875	2.73611	2.19444	2.7004	2.2004	2.66468	2.20635	2.62897	2.2123	2.59325	2.21825	2.55754	2.22421	2.52183	2.23016	2.48611	2.23611
68	S. bengalensis	Female	N14°04′46′′, E100°31′51′′	Pathum Thani	170	255.53	320.891	3.26389	2.19444	3.23032	2.20718	3.19676	2.21991	3.16319	2.23264	3.12963	2.24537	3.09606	2.2581	3.0625	2.27083	3.02679	2.27877	2.99107	2.28671	2.95536	2.29464	2.91964	2.30258	2.88393	2.31052	2.84821	2.31845	2.8125	2.32639	2.77778	2.33433	2.74306	2.34226	2.70833	2.3502	2.67361	2.35813	2.63889	2.36607	2.60417	2.37401	2.56944	2.38194
69	S. bengalensis	Female	N14°04′46′′, E100°31′51′′	Pathum Thani	174	302.113	318.341	3.65278	2.11806	3.61528	2.13472	3.57778	2.15139	3.54028	2.16806	3.50278	2.18472	3.46528	2.20139	3.42708	2.21065	3.38889	2.21991	3.35069	2.22917	3.3125	2.23843	3.27431	2.24769	3.23611	2.25694	3.19907	2.26852	3.16204	2.28009	3.125	2.29167	3.08796	2.30324	3.05093	2.31481	3.01389	2.32639	2.975	2.34028	2.93611	2.35417	2.89722	2.36806
70	S. bengalensis	Female	N14°04′46′′, E100°31′51′′	Pathum Thani	169	274.5	337.848	3.38194	2.29861	3.34838	2.31019	3.31481	2.32176	3.28125	2.33333	3.24769	2.34491	3.21412	2.35648	3.18056	2.36806	3.14468	2.37731	3.1088	2.38657	3.07292	2.39583	3.03704	2.40509	3.00116	2.41435	2.96528	2.42361	2.93142	2.43229	2.89757	2.44097	2.86372	2.44965	2.82986	2.45833	2.79601	2.46701	2.76215	2.47569	2.7283	2.48438	2.69444	2.49306
71	S. bengalensis	Female	N14°04′46′′, E100°31′51′′	Pathum Thani	166	310.179	322.815	3.61111	2.36111	3.57292	2.37037	3.53472	2.37963	3.49653	2.38889	3.45833	2.39815	3.42014	2.40741	3.38194	2.41667	3.34524	2.42163	3.30853	2.42659	3.27183	2.43155	3.23512	2.43651	3.19841	2.44147	3.16171	2.44643	3.125	2.45139	3.0873	2.45536	3.0496	2.45933	3.0119	2.46329	2.97421	2.46726	2.93651	2.47123	2.89881	2.4752	2.86111	2.47917
72	S. bengalensis	Female	N14°04′46′′, E100°31′51′′	Pathum Thani	177	282.622	329.884	3.47917	2.27083	3.4456	2.28125	3.41204	2.29167	3.37847	2.30208	3.34491	2.3125	3.31134	2.32292	3.27778	2.33333	3.23958	2.34375	3.20139	2.35417	3.16319	2.36458	3.125	2.375	3.08681	2.38542	3.04861	2.39583	3.0129	2.40377	2.97718	2.41171	2.94147	2.41964	2.90575	2.42758	2.87004	2.43552	2.83433	2.44345	2.79861	2.45139	2.76458	2.46319
73	S. bengalensis	Female	N14°04′46′′, E100°31′51′′	Pathum Thani	181	294.556	298.983	3.61806	2.07639	3.57917	2.0875	3.54028	2.09861	3.50139	2.10972	3.4625	2.12083	3.42361	2.13194	3.38426	2.1412	3.34491	2.15046	3.30556	2.15972	3.2662	2.16898	3.22685	2.17824	3.1875	2.1875	3.15278	2.19444	3.11806	2.20139	3.08333	2.20833	3.04861	2.21528	3.01389	2.22222	2.97917	2.22917	2.94444	2.23611	2.90972	2.24306	2.875	2.25
74	S. bengalensis	Female	N14°04′46′′, E100°31′51′′	Pathum Thani	179	289.143	377.75	3.57639	2.61806	3.54051	2.62963	3.50463	2.6412	3.46875	2.65278	3.43287	2.66435	3.39699	2.67593	3.36111	2.6875	3.32176	2.69676	3.28241	2.70602	3.24306	2.71528	3.2037	2.72454	3.16435	2.7338	3.125	2.74306	3.08929	2.75099	3.05357	2.75893	3.01786	2.76687	2.98214	2.7748	2.94643	2.78274	2.91071	2.79067	2.875	2.79861	2.83565	2.80556
75	S. bengalensis	Female	N14°04′46′′, E100°31′51′′	Pathum Thani	161	269.653	238.928	3.29167	1.79167	3.25139	1.80139	3.21111	1.81111	3.17083	1.82083	3.13056	1.83056	3.09028	1.84028	3.05208	1.84491	3.01389	1.84954	2.97569	1.85417	2.9375	1.8588	2.89931	1.86343	2.86111	1.86806	2.82523	1.87384	2.78935	1.87963	2.75347	1.88542	2.71759	1.8912	2.68171	1.89699	2.64583	1.90278	2.60833	1.90972	2.57083	1.91667	2.53333	1.92361
76	S. bengalensis	Female	N14°04′46′′, E100°31′51′′	Pathum Thani	177	266.767	328.196	3.38889	2.35417	3.35417	2.36111	3.31944	2.36806	3.28472	2.375	3.25	2.38194	3.21528	2.38889	3.18056	2.39583	3.14583	2.40278	3.11111	2.40972	3.07639	2.41667	3.04167	2.42361	3.00694	2.43056	2.97222	2.4375	2.9375	2.44444	2.90278	2.45139	2.8669	2.45718	2.83102	2.46296	2.79514	2.46875	2.75926	2.47454	2.72338	2.48032	2.6875	2.48611
77	S. bengalensis	Female	N14°04′46′′, E100°31′51′′	Pathum Thani	178	305.89	241.681	3.66667	1.72917	3.63056	1.74028	3.59444	1.75139	3.55833	1.7625	3.52222	1.77361	3.48611	1.78472	3.44722	1.79167	3.40833	1.79861	3.36944	1.80556	3.33056	1.8125	3.29167	1.81944	3.25694	1.82552	3.22222	1.8316	3.1875	1.83767	3.15278	1.84375	3.11806	1.84983	3.08333	1.8559	3.04861	1.86198	3.01389	1.86806	2.97917	1.87413	2.94444	1.88021
78	S. bengalensis	Female	N14°04′46′′, E100°31′51′′	Pathum Thani	168	301.087	293.784	3.55556	2.05556	3.52183	2.06448	3.4881	2.07341	3.45437	2.08234	3.42063	2.09127	3.3869	2.1002	3.35317	2.10913	3.31944	2.11806	3.28009	2.12616	3.24074	2.13426	3.20139	2.14236	3.16204	2.15046	3.12269	2.15856	3.08333	2.16667	3.04762	2.17163	3.0119	2.17659	2.97619	2.18155	2.94048	2.18651	2.90476	2.19147	2.86905	2.19643	2.83333	2.20139
79	S. bengalensis	Female	N14°04′46′′, E100°31′51′′	Pathum Thani	166	251.688	279.467	3.23611	1.90972	3.19722	1.92361	3.15833	1.9375	3.11944	1.95139	3.08056	1.96528	3.04167	1.97917	3.00794	1.9881	2.97421	1.99702	2.94048	2.00595	2.90675	2.01488	2.87302	2.02381	2.83929	2.03274	2.80556	2.04167	2.77083	2.04861	2.73611	2.05556	2.70139	2.0625	2.66667	2.06944	2.63194	2.07639	2.59722	2.08333	2.5625	2.09028	2.52222	2.09861
80	S. bengalensis	Female	N14°04′46′′, E100°31′51′′	Pathum Thani	167	256.759	271.693	3.23611	1.89583	3.19907	1.90741	3.16204	1.91898	3.125	1.93056	3.08796	1.94213	3.05093	1.9537	3.01389	1.96528	2.97619	1.97123	2.93849	1.97718	2.90079	1.98313	2.8631	1.98909	2.8254	1.99504	2.7877	2.00099	2.75	2.00694	2.71528	2.01389	2.68056	2.02083	2.64583	2.02778	2.61111	2.03472	2.57639	2.04167	2.54167	2.04861	2.50694	2.05556
81	S. sitiens	Male	N14°01′10′′, E99°57′37′′	Nakhon Pathom	149	304.966	292.804	3.42361	2.1875	3.38333	2.19583	3.34306	2.20417	3.30278	2.2125	3.2625	2.22083	3.22222	2.22917	3.18519	2.23148	3.14815	2.2338	3.11111	2.23611	3.07407	2.23843	3.03704	2.24074	3	2.24306	2.96441	2.24479	2.92882	2.24653	2.89323	2.24826	2.85764	2.25	2.82205	2.25174	2.78646	2.25347	2.75087	2.25521	2.71528	2.25694	2.67969	2.26215
82	S. sitiens	Male	N14°01′10′′, E99°57′37′′	Nakhon Pathom	153	277.454	338.191	3.27778	2.45139	3.23889	2.45972	3.2	2.46806	3.16111	2.47639	3.12222	2.48472	3.08333	2.49306	3.04762	2.49504	3.0119	2.49702	2.97619	2.49901	2.94048	2.50099	2.90476	2.50298	2.86905	2.50496	2.83333	2.50694	2.79663	2.51091	2.75992	2.51488	2.72321	2.51885	2.68651	2.52282	2.6498	2.52679	2.6131	2.53075	2.57639	2.53472	2.53935	2.5463
83	S. sitiens	Male	N14°01′10′′, E99°57′37′′	Nakhon Pathom	151	297.12	297.7	3.40278	2.15278	3.36806	2.15972	3.33333	2.16667	3.29861	2.17361	3.26389	2.18056	3.22917	2.1875	3.19213	2.19213	3.15509	2.19676	3.11806	2.20139	3.08102	2.20602	3.04398	2.21065	3.00694	2.21528	2.96825	2.22024	2.92956	2.2252	2.89087	2.23016	2.85218	2.23512	2.81349	2.24008	2.7748	2.24504	2.73611	2.25	2.70139	2.25992	2.66667	2.26984
84	S. sitiens	Male	N14°01′10′′, E99°57′37′′	Nakhon Pathom	158	282	334.35	3.36111	2.40972	3.32292	2.41898	3.28472	2.42824	3.24653	2.4375	3.20833	2.44676	3.17014	2.45602	3.13194	2.46528	3.09306	2.47083	3.05417	2.47639	3.01528	2.48194	2.97639	2.4875	2.9375	2.49306	2.90278	2.49769	2.86806	2.50231	2.83333	2.50694	2.79861	2.51157	2.76389	2.5162	2.72917	2.52083	2.69184	2.52951	2.65451	2.53819	2.61719	2.54688
85	S. sitiens	Male	N14°01′10′′, E99°57′37′′	Nakhon Pathom	156	301.887	327.452	3.45833	2.38194	3.41944	2.39028	3.38056	2.39861	3.34167	2.40694	3.30278	2.41528	3.26389	2.42361	3.22685	2.42824	3.18981	2.43287	3.15278	2.4375	3.11574	2.44213	3.0787	2.44676	3.04167	2.45139	3.00694	2.45734	2.97222	2.46329	2.9375	2.46925	2.90278	2.4752	2.86806	2.48115	2.83333	2.4871	2.79861	2.49306	2.76476	2.50174	2.7309	2.51042
86	S. sitiens	Male	N14°01′10′′, E99°57′37′′	Nakhon Pathom	156	292.523	308.406	3.40278	2.26389	3.36528	2.27083	3.32778	2.27778	3.29028	2.28472	3.25278	2.29167	3.21528	2.29861	3.17917	2.30139	3.14306	2.30417	3.10694	2.30694	3.07083	2.30972	3.03472	2.3125	2.99884	2.31481	2.96296	2.31713	2.92708	2.31944	2.8912	2.32176	2.85532	2.32407	2.81944	2.32639	2.78241	2.33218	2.74537	2.33796	2.70833	2.34375	2.6713	2.34954
87	S. sitiens	Male	N14°01′10′′, E99°57′37′′	Nakhon Pathom	146	316.438	310.541	3.49306	2.20139	3.45833	2.20972	3.42361	2.21806	3.38889	2.22639	3.35417	2.23472	3.31944	2.24306	3.28194	2.24861	3.24444	2.25417	3.20694	2.25972	3.16944	2.26528	3.13194	2.27083	3.09375	2.27546	3.05556	2.28009	3.01736	2.28472	2.97917	2.28935	2.94097	2.29398	2.90278	2.29861	2.86806	2.30556	2.83333	2.3125	2.79861	2.31944	2.76389	2.32639
88	S. sitiens	Male	N14°01′10′′, E99°57′37′′	Nakhon Pathom	154	285.745	358.837	3.34722	2.52083	3.3125	2.52778	3.27778	2.53472	3.24306	2.54167	3.20833	2.54861	3.17361	2.55556	3.13889	2.5625	3.1	2.57083	3.06111	2.57917	3.02222	2.5875	2.98333	2.59583	2.94444	2.60417	2.90856	2.6088	2.87269	2.61343	2.83681	2.61806	2.80093	2.62269	2.76505	2.62731	2.72917	2.63194	2.68889	2.64028	2.64861	2.64861	2.60833	2.65694
89	S. sitiens	Male	N14°01′10′′, E99°57′37′′	Nakhon Pathom	149	330.26	322.5	3.59028	2.30556	3.55556	2.3125	3.52083	2.31944	3.48611	2.32639	3.45139	2.33333	3.41667	2.34028	3.38079	2.34491	3.34491	2.34954	3.30903	2.35417	3.27315	2.3588	3.23727	2.36343	3.20139	2.36806	3.1658	2.37413	3.13021	2.38021	3.09462	2.38628	3.05903	2.39236	3.02344	2.39844	2.98785	2.40451	2.95226	2.41059	2.91667	2.41667	2.87897	2.42857
90	S. sitiens	Male	N14°01′10′′, E99°57′37′′	Nakhon Pathom	155	271.003	328.601	3.25694	2.27778	3.21944	2.28889	3.18194	2.3	3.14444	2.31111	3.10694	2.32222	3.06944	2.33333	3.03075	2.34028	2.99206	2.34722	2.95337	2.35417	2.91468	2.36111	2.87599	2.36806	2.8373	2.375	2.79861	2.38194	2.76302	2.38715	2.72743	2.39236	2.69184	2.39757	2.65625	2.40278	2.62066	2.40799	2.58507	2.41319	2.54948	2.4184	2.51389	2.42361
91	S. sitiens	Male	N14°01′10′′, E99°57′37′′	Nakhon Pathom	135	297.519	330.183	3.27778	2.32639	3.23889	2.3375	3.2	2.34861	3.16111	2.35972	3.12222	2.37083	3.08333	2.38194	3.04444	2.3875	3.00556	2.39306	2.96667	2.39861	2.92778	2.40417	2.88889	2.40972	2.8502	2.41667	2.81151	2.42361	2.77282	2.43056	2.73413	2.4375	2.69544	2.44444	2.65675	2.45139	2.61806	2.45833	2.58218	2.46991	2.5463	2.48148	2.51042	2.49306
92	S. sitiens	Male	N14°01′10′′, E99°57′37′′	Nakhon Pathom	164	281.942	294.479	3.38889	2.18056	3.35185	2.18866	3.31481	2.19676	3.27778	2.20486	3.24074	2.21296	3.2037	2.22106	3.16667	2.22917	3.12847	2.23177	3.09028	2.23437	3.05208	2.23698	3.01389	2.23958	2.97569	2.24219	2.9375	2.24479	2.89931	2.2474	2.86111	2.25	2.82378	2.2526	2.78646	2.25521	2.74913	2.25781	2.71181	2.26042	2.67448	2.26302	2.63715	2.26562
93	S. sitiens	Male	N14°01′10′′, E99°57′37′′	Nakhon Pathom	154	264.317	351.016	3.18056	2.5	3.14583	2.50972	3.11111	2.51944	3.07639	2.52917	3.04167	2.53889	3.00694	2.54861	2.96944	2.55417	2.93194	2.55972	2.89444	2.56528	2.85694	2.57083	2.81944	2.57639	2.78299	2.58247	2.74653	2.58854	2.71007	2.59462	2.67361	2.60069	2.63715	2.60677	2.60069	2.61285	2.56424	2.61892	2.52778	2.625	2.49383	2.63349	2.45988	2.64198
94	S. sitiens	Male	N14°01′10′′, E99°57′37′′	Nakhon Pathom	155	302.682	314.416	3.49306	2.1875	3.45833	2.19861	3.42361	2.20972	3.38889	2.22083	3.35417	2.23194	3.31944	2.24306	3.28472	2.25087	3.25	2.25868	3.21528	2.26649	3.18056	2.27431	3.14583	2.28212	3.11111	2.28993	3.07639	2.29774	3.04167	2.30556	3.00463	2.31096	2.96759	2.31636	2.93056	2.32176	2.89352	2.32716	2.85648	2.33256	2.81944	2.33796	2.78241	2.34336
95	S. sitiens	Male	N14°01′10′′, E99°57′37′′	Nakhon Pathom	166	278.185	321.43	3.39583	2.22917	3.35995	2.23958	3.32407	2.25	3.28819	2.26042	3.25231	2.27083	3.21644	2.28125	3.18056	2.29167	3.14236	2.29861	3.10417	2.30556	3.06597	2.3125	3.02778	2.31944	2.98958	2.32639	2.95139	2.33333	2.9158	2.34028	2.88021	2.34722	2.84462	2.35417	2.80903	2.36111	2.77344	2.36806	2.73785	2.375	2.70226	2.38194	2.66667	2.38889
96	S. sitiens	Male	N14°01′10′′, E99°57′37′′	Nakhon Pathom	149	289.324	316.733	3.31944	2.19444	3.28472	2.20602	3.25	2.21759	3.21528	2.22917	3.18056	2.24074	3.14583	2.25231	3.11111	2.26389	3.07407	2.26968	3.03704	2.27546	3	2.28125	2.96296	2.28704	2.92593	2.29282	2.88889	2.29861	2.84954	2.30787	2.81019	2.31713	2.77083	2.32639	2.73148	2.33565	2.69213	2.34491	2.65278	2.35417	2.61905	2.36409	2.58532	2.37401
97	S. sitiens	Male	N14°01′10′′, E99°57′37′′	Nakhon Pathom	155	296.286	347.065	3.42361	2.40278	3.38889	2.41088	3.35417	2.41898	3.31944	2.42708	3.28472	2.43519	3.25	2.44329	3.21528	2.45139	3.18056	2.45734	3.14583	2.46329	3.11111	2.46925	3.07639	2.4752	3.04167	2.48115	3.00694	2.4871	2.97222	2.49306	2.93634	2.50116	2.90046	2.50926	2.86458	2.51736	2.8287	2.52546	2.79282	2.53356	2.75694	2.54167	2.72309	2.55122
98	S. sitiens	Male	N14°01′10′′, E99°57′37′′	Nakhon Pathom	157	269.071	332.224	3.27778	2.39583	3.23889	2.40417	3.2	2.4125	3.16111	2.42083	3.12222	2.42917	3.08333	2.4375	3.0463	2.44329	3.00926	2.44907	2.97222	2.45486	2.93519	2.46065	2.89815	2.46644	2.86111	2.47222	2.82341	2.47817	2.78571	2.48413	2.74802	2.49008	2.71032	2.49603	2.67262	2.50198	2.63492	2.50794	2.59722	2.51389	2.56076	2.52344	2.52431	2.53299
99	S. sitiens	Male	N14°01′10′′, E99°57′37′′	Nakhon Pathom	153	292.855	345.487	3.375	2.40972	3.33796	2.42014	3.30093	2.43056	3.26389	2.44097	3.22685	2.45139	3.18981	2.46181	3.15278	2.47222	3.11806	2.47801	3.08333	2.4838	3.04861	2.48958	3.01389	2.49537	2.97917	2.50116	2.94444	2.50694	2.90833	2.51528	2.87222	2.52361	2.83611	2.53194	2.8	2.54028	2.76389	2.54861	2.7284	2.55787	2.6929	2.56713	2.65741	2.57639
100	S. sitiens	Male	N14°01′10′′, E99°57′37′′	Nakhon Pathom	164	328.647	298.187	3.72222	2.17361	3.68519	2.18056	3.64815	2.1875	3.61111	2.19444	3.57407	2.20139	3.53704	2.20833	3.5	2.21528	3.4623	2.21925	3.4246	2.22321	3.3869	2.22718	3.34921	2.23115	3.31151	2.23512	3.27381	2.23909	3.23611	2.24306	3.2004	2.24702	3.16468	2.25099	3.12897	2.25496	3.09325	2.25893	3.05754	2.2629	3.02183	2.26687	2.98611	2.27083
101	S. sitiens	Male	N14°28′39′′, E101°05′33′′	Saraburi	153	291.859	332.76	3.375	2.36806	3.33611	2.37917	3.29722	2.39028	3.25833	2.40139	3.21944	2.4125	3.18056	2.42361	3.14236	2.42708	3.10417	2.43056	3.06597	2.43403	3.02778	2.4375	2.98958	2.44097	2.95139	2.44444	2.9158	2.44878	2.88021	2.45312	2.84462	2.45747	2.80903	2.46181	2.77344	2.46615	2.73785	2.47049	2.70226	2.47483	2.66667	2.47917	2.63194	2.49008
102	S. sitiens	Male	N14°28′39′′, E101°05′33′′	Saraburi	146	284.903	312.91	3.27778	2.1875	3.24074	2.19676	3.2037	2.20602	3.16667	2.21528	3.12963	2.22454	3.09259	2.2338	3.05556	2.24306	3.01852	2.24769	2.98148	2.25231	2.94444	2.25694	2.90741	2.26157	2.87037	2.2662	2.83333	2.27083	2.79745	2.27894	2.76157	2.28704	2.72569	2.29514	2.68981	2.30324	2.65394	2.31134	2.61806	2.31944	2.57639	2.32986	2.53472	2.34028
103	S. sitiens	Male	N14°28′39′′, E101°05′33′′	Saraburi	154	291.418	344.359	3.36111	2.41667	3.32639	2.42593	3.29167	2.43519	3.25694	2.44444	3.22222	2.4537	3.1875	2.46296	3.15278	2.47222	3.11389	2.47917	3.075	2.48611	3.03611	2.49306	2.99722	2.5	2.95833	2.50694	2.92245	2.51389	2.88657	2.52083	2.85069	2.52778	2.81481	2.53472	2.77894	2.54167	2.74306	2.54861	2.70833	2.55556	2.67361	2.5625	2.63889	2.56944
104	S. sitiens	Male	N14°28′39′′, E101°05′33′′	Saraburi	149	301.551	315.608	3.38889	2.17361	3.35301	2.18287	3.31713	2.19213	3.28125	2.20139	3.24537	2.21065	3.20949	2.21991	3.17361	2.22917	3.13773	2.23611	3.10185	2.24306	3.06597	2.25	3.03009	2.25694	2.99421	2.26389	2.95833	2.27083	2.9213	2.27894	2.88426	2.28704	2.84722	2.29514	2.81019	2.30324	2.77315	2.31134	2.73611	2.31944	2.70139	2.33194	2.66667	2.34444
105	S. sitiens	Male	N14°28′39′′, E101°05′33′′	Saraburi	155	317.169	325.123	3.54861	2.29861	3.50926	2.30787	3.46991	2.31713	3.43056	2.32639	3.3912	2.33565	3.35185	2.34491	3.3125	2.35417	3.27431	2.36111	3.23611	2.36806	3.19792	2.375	3.15972	2.38194	3.12153	2.38889	3.08333	2.39583	3.04745	2.40278	3.01157	2.40972	2.97569	2.41667	2.93981	2.42361	2.90394	2.43056	2.86806	2.4375	2.83194	2.44306	2.79583	2.44861
106	S. sitiens	Male	N14°28′39′′, E101°05′33′′	Saraburi	156	306.219	299.355	3.50686	2.15967	3.47115	2.16562	3.43543	2.17157	3.39972	2.17753	3.36401	2.18348	3.32829	2.18943	3.29258	2.19538	3.25687	2.20134	3.21659	2.2055	3.17631	2.20967	3.13604	2.21384	3.09576	2.218	3.05548	2.22217	3.02076	2.22651	2.98604	2.23085	2.95132	2.23519	2.9166	2.23953	2.88187	2.24387	2.84715	2.24821	2.81243	2.25255	2.77771	2.25689
107	S. sitiens	Male	N14°28′39′′, E101°05′33′′	Saraburi	162	278.23	352.708	3.36797	2.43744	3.33048	2.44855	3.29298	2.45966	3.25548	2.47077	3.21798	2.48188	3.18048	2.493	3.1446	2.49994	3.10872	2.50688	3.07284	2.51383	3.03696	2.52077	3.00109	2.52772	2.96521	2.53466	2.93048	2.54161	2.89576	2.54855	2.86104	2.55549	2.82632	2.56244	2.7916	2.56938	2.75688	2.57633	2.72077	2.58605	2.68466	2.59577	2.64855	2.60549
108	S. sitiens	Male	N14°28′39′′, E101°05′33′′	Saraburi	163	347.627	314.559	3.8263	2.15273	3.78926	2.16198	3.75222	2.17124	3.71519	2.1805	3.67815	2.18976	3.64112	2.19902	3.60408	2.20828	3.56936	2.21522	3.53464	2.22217	3.49992	2.22911	3.46519	2.23606	3.43047	2.243	3.39575	2.24995	3.36103	2.25689	3.32631	2.26557	3.29159	2.27425	3.25687	2.28293	3.22214	2.29161	3.18742	2.30029	3.1527	2.30897	3.11798	2.31765
109	S. sitiens	Male	N14°28′39′′, E101°05′33′′	Saraburi	148	363.252	311.378	3.81935	2.16661	3.78602	2.17773	3.75269	2.18884	3.71935	2.19995	3.68602	2.21106	3.65269	2.22217	3.61797	2.22911	3.58325	2.23606	3.54853	2.243	3.5138	2.24995	3.47908	2.25689	3.4432	2.26615	3.40733	2.27541	3.37145	2.28467	3.33557	2.29393	3.29969	2.30319	3.26381	2.31244	3.22909	2.31939	3.19437	2.32633	3.15965	2.33328	3.12492	2.34022
110	S. sitiens	Male	N14°28′39′′, E101°05′33′′	Saraburi	151	275.127	292.007	3.25687	2.04856	3.22016	2.05848	3.18345	2.0684	3.14675	2.07832	3.11004	2.08824	3.07334	2.09816	3.03663	2.10808	2.99993	2.118	2.96173	2.12263	2.92354	2.12726	2.88535	2.13189	2.84715	2.13652	2.80896	2.14115	2.77077	2.14578	2.73257	2.15157	2.69438	2.15736	2.65619	2.16314	2.61799	2.16893	2.5798	2.17472	2.54161	2.1805	2.50788	2.19142
111	S. sitiens	Male	N14°28′39′′, E101°05′33′′	Saraburi	157	334.795	301.628	3.69436	2.09023	3.66102	2.09995	3.62769	2.10967	3.59436	2.11939	3.56103	2.12912	3.52769	2.13884	3.49297	2.14578	3.45825	2.15273	3.42353	2.15967	3.38881	2.16661	3.35409	2.17356	3.31936	2.1805	3.28464	2.18745	3.24794	2.19538	3.21123	2.20332	3.17453	2.21126	3.13782	2.21919	3.10112	2.22713	3.06441	2.23507	3.0277	2.243	2.99125	2.25429
112	S. sitiens	Male	N14°28′39′′, E101°05′33′′	Saraburi	142	279.053	282.379	3.14576	2.04856	3.10965	2.05689	3.07354	2.06523	3.03743	2.07356	3.00132	2.08189	2.96521	2.09023	2.93048	2.09486	2.89576	2.09949	2.86104	2.10412	2.82632	2.10875	2.7916	2.11337	2.75688	2.118	2.71868	2.12379	2.68049	2.12958	2.6423	2.13537	2.6041	2.14115	2.56591	2.14694	2.52772	2.15273	2.49184	2.16198	2.45596	2.17124	2.42008	2.1805
113	S. sitiens	Male	N14°28′39′′, E101°05′33′′	Saraburi	147	253.041	319.887	3.07631	2.28467	3.03604	2.29161	2.99576	2.29856	2.95548	2.3055	2.91521	2.31244	2.87493	2.31939	2.83604	2.32356	2.79715	2.32772	2.75827	2.33189	2.71938	2.33605	2.68049	2.34022	2.64379	2.34419	2.60708	2.34816	2.57037	2.35213	2.53367	2.35609	2.49696	2.36006	2.46026	2.36403	2.42355	2.368	2.38883	2.37581	2.35411	2.38362	2.31939	2.39144
114	S. sitiens	Male	N14°28′39′′, E101°05′33′′	Saraburi	150	280.611	324.483	3.29159	2.29856	3.25409	2.3055	3.21659	2.31244	3.17909	2.31939	3.14159	2.32633	3.10409	2.33328	3.0652	2.34022	3.02632	2.34717	2.98743	2.35411	2.94854	2.36105	2.90965	2.368	2.87377	2.37494	2.83789	2.38189	2.80202	2.38883	2.76614	2.39578	2.73026	2.40272	2.69438	2.40966	2.6541	2.41939	2.61383	2.42911	2.57355	2.43883	2.53327	2.44855
115	S. sitiens	Male	N14°28′39′′, E101°05′33′′	Saraburi	157	323.734	319.766	3.65269	2.25689	3.61241	2.26661	3.57214	2.27633	3.53186	2.28606	3.49158	2.29578	3.45131	2.3055	3.41311	2.31129	3.37492	2.31707	3.33673	2.32286	3.29853	2.32865	3.26034	2.33443	3.22214	2.34022	3.18742	2.34617	3.1527	2.35213	3.11798	2.35808	3.08326	2.36403	3.04854	2.36998	3.01382	2.37593	2.97909	2.38189	2.94264	2.3923	2.90618	2.40272
116	S. sitiens	Male	N14°28′39′′, E101°05′33′′	Saraburi	150	315.983	315.346	3.54133	2.16646	3.50522	2.17757	3.46911	2.18868	3.433	2.19979	3.39689	2.2109	3.36079	2.22201	3.32607	2.22779	3.29135	2.23358	3.25663	2.23937	3.22191	2.24515	3.18719	2.25094	3.15247	2.25673	3.11313	2.26367	3.07378	2.27061	3.03443	2.27756	2.99508	2.2845	2.95573	2.29145	2.91639	2.29839	2.87819	2.30996	2.84	2.32154	2.80181	2.33311
117	S. sitiens	Male	N14°28′39′′, E101°05′33′′	Saraburi	153	238.888	307.875	3.0136	2.14563	2.97194	2.15604	2.93027	2.16646	2.88861	2.17687	2.84695	2.18729	2.81107	2.19655	2.7752	2.20581	2.73932	2.21506	2.70344	2.22432	2.66757	2.23358	2.63169	2.24284	2.59234	2.24747	2.55299	2.2521	2.51365	2.25673	2.4743	2.26136	2.43495	2.26599	2.3956	2.27061	2.35857	2.27756	2.32154	2.2845	2.2845	2.29145	2.24747	2.29839
118	S. sitiens	Male	N14°28′39′′, E101°05′33′′	Saraburi	150	257.477	317.292	3.1247	2.21506	3.08767	2.22664	3.05063	2.23821	3.0136	2.24978	2.97656	2.26136	2.93953	2.27293	2.9025	2.2845	2.86679	2.29145	2.83108	2.29839	2.79537	2.30533	2.75965	2.31228	2.72394	2.31922	2.68823	2.32616	2.65252	2.33311	2.61483	2.33807	2.57713	2.34303	2.53944	2.34799	2.50174	2.35295	2.46405	2.35791	2.42635	2.36287	2.38866	2.36783
119	S. sitiens	Male	N14°28′39′′, E101°05′33′′	Saraburi	146	375.003	331.369	3.90935	2.3956	3.87324	2.40393	3.83713	2.41227	3.80102	2.4206	3.76491	2.42893	3.72881	2.43726	3.69111	2.44024	3.65342	2.44322	3.61572	2.44619	3.57803	2.44917	3.54033	2.45214	3.50264	2.45512	3.46494	2.4581	3.42907	2.46157	3.39319	2.46504	3.35732	2.46851	3.32144	2.47198	3.28556	2.47546	3.24969	2.47893	3.20802	2.48587	3.16636	2.49282
120	S. sitiens	Male	N14°28′39′′, E101°05′33′′	Saraburi	164	311.117	309.144	3.61076	2.22895	3.57604	2.23867	3.54133	2.24839	3.50661	2.25812	3.47189	2.26784	3.43717	2.27756	3.40047	2.28053	3.36376	2.28351	3.32706	2.28649	3.29036	2.28946	3.25365	2.29244	3.21695	2.29541	3.18025	2.29839	3.1409	2.30302	3.10155	2.30765	3.0622	2.31228	3.02286	2.31691	2.98351	2.32154	2.94416	2.32616	2.90597	2.33195	2.86778	2.33774
121	S. sitiens	Female	N14°01′10′′, E99°57′37′′	Nakhon Pathom	150	327	302.973	3.59722	1.98611	3.55903	2.00174	3.52083	2.01736	3.48264	2.03299	3.44444	2.04861	3.40556	2.06111	3.36667	2.07361	3.32778	2.08611	3.28889	2.09861	3.25	2.11111	3.21296	2.12153	3.17593	2.13194	3.13889	2.14236	3.10185	2.15278	3.06481	2.16319	3.02778	2.17361	2.99028	2.18889	2.95278	2.20417	2.91528	2.21944	2.87778	2.23472	2.84028	2.25
122	S. sitiens	Female	N14°01′10′′, E99°57′37′′	Nakhon Pathom	161	281.806	313.812	3.375	2.10417	3.33681	2.12153	3.29861	2.13889	3.26042	2.15625	3.22222	2.17361	3.18333	2.18194	3.14444	2.19028	3.10556	2.19861	3.06667	2.20694	3.02778	2.21528	2.99306	2.22338	2.95833	2.23148	2.92361	2.23958	2.88889	2.24769	2.85417	2.25579	2.81944	2.26389	2.78056	2.27639	2.74167	2.28889	2.70278	2.30139	2.66389	2.31389	2.625	2.32639
123	S. sitiens	Female	N14°01′10′′, E99°57′37′′	Nakhon Pathom	159	298.528	334.611	3.48611	2.35417	3.44722	2.36667	3.40833	2.37917	3.36944	2.39167	3.33056	2.40417	3.29167	2.41667	3.25463	2.42477	3.21759	2.43287	3.18056	2.44097	3.14352	2.44907	3.10648	2.45718	3.06944	2.46528	3.02917	2.47083	2.98889	2.47639	2.94861	2.48194	2.90833	2.4875	2.86806	2.49306	2.83247	2.50347	2.79688	2.51389	2.76128	2.52431	2.72569	2.53472
124	S. sitiens	Female	N14°01′10′′, E99°57′37′′	Nakhon Pathom	161	302.391	338.272	3.52083	2.27083	3.4875	2.28611	3.45417	2.30139	3.42083	2.31667	3.3875	2.33194	3.35417	2.34722	3.31746	2.35615	3.28075	2.36508	3.24405	2.37401	3.20734	2.38294	3.17063	2.39187	3.13393	2.40079	3.09722	2.40972	3.05903	2.42014	3.02083	2.43056	2.98264	2.44097	2.94444	2.45139	2.90625	2.46181	2.86806	2.47222	2.82917	2.48194	2.79028	2.49167
125	S. sitiens	Female	N14°01′10′′, E99°57′37′′	Nakhon Pathom	166	319.197	290.555	3.66667	1.92361	3.6331	1.93403	3.59954	1.94444	3.56597	1.95486	3.53241	1.96528	3.49884	1.97569	3.46528	1.98611	3.42708	1.99769	3.38889	2.00926	3.35069	2.02083	3.3125	2.03241	3.27431	2.04398	3.23611	2.05556	3.19722	2.06528	3.15833	2.075	3.11944	2.08472	3.08056	2.09444	3.04167	2.10417	3.00595	2.1121	2.97024	2.12004	2.93452	2.12798
126	S. sitiens	Female	N14°01′10′′, E99°57′37′′	Nakhon Pathom	163	284.355	297.139	3.4375	2.09722	3.39931	2.10938	3.36111	2.12153	3.32292	2.13368	3.28472	2.14583	3.24653	2.15278	3.20833	2.15972	3.17014	2.16667	3.13194	2.17361	3.09375	2.18056	3.05556	2.1875	3.01736	2.19444	2.97917	2.20139	2.94358	2.20833	2.90799	2.21528	2.8724	2.22222	2.83681	2.22917	2.80122	2.23611	2.76562	2.24306	2.73003	2.25	2.69444	2.25694
127	S. sitiens	Female	N14°01′10′′, E99°57′37′′	Nakhon Pathom	164	270.552	304.718	3.30556	2.10417	3.27199	2.11458	3.23843	2.125	3.20486	2.13542	3.1713	2.14583	3.13773	2.15625	3.10417	2.16667	3.06713	2.17477	3.03009	2.18287	2.99306	2.19097	2.95602	2.19907	2.91898	2.20718	2.88194	2.21528	2.84491	2.22222	2.80787	2.22917	2.77083	2.23611	2.7338	2.24306	2.69676	2.25	2.65972	2.25694	2.62269	2.26389	2.58565	2.27083
128	S. sitiens	Female	N14°01′10′′, E99°57′37′′	Nakhon Pathom	154	289.876	318.026	3.36806	2.20139	3.33194	2.2125	3.29583	2.22361	3.25972	2.23472	3.22361	2.24583	3.1875	2.25694	3.15162	2.26505	3.11574	2.27315	3.07986	2.28125	3.04398	2.28935	3.0081	2.29745	2.97222	2.30556	2.93651	2.3125	2.90079	2.31944	2.86508	2.32639	2.82937	2.33333	2.79365	2.34028	2.75794	2.34722	2.72222	2.35417	2.68673	2.36497	2.65123	2.37577
129	S. sitiens	Female	N14°01′10′′, E99°57′37′′	Nakhon Pathom	161	312.406	340.275	3.55556	2.38194	3.52222	2.39583	3.48889	2.40972	3.45556	2.42361	3.42222	2.4375	3.38889	2.45139	3.35301	2.45718	3.31713	2.46296	3.28125	2.46875	3.24537	2.47454	3.20949	2.48032	3.17361	2.48611	3.13812	2.49306	3.10262	2.5	3.06713	2.50694	3.03164	2.51389	2.99614	2.52083	2.96065	2.52778	2.92515	2.53472	2.88966	2.54167	2.85417	2.54861
130	S. sitiens	Female	N14°01′10′′, E99°57′37′′	Nakhon Pathom	156	310.423	331.171	3.54167	2.27778	3.50926	2.29051	3.47685	2.30324	3.44444	2.31597	3.41204	2.3287	3.37963	2.34144	3.34722	2.35417	3.30903	2.36111	3.27083	2.36806	3.23264	2.375	3.19444	2.38194	3.15625	2.38889	3.11806	2.39583	3.08056	2.40278	3.04306	2.40972	3.00556	2.41667	2.96806	2.42361	2.93056	2.43056	2.89167	2.44028	2.85278	2.45	2.81389	2.45972
131	S. sitiens	Female	N14°01′10′′, E99°57′37′′	Nakhon Pathom	148	275.003	292.52	3.20139	2.07639	3.16551	2.08681	3.12963	2.09722	3.09375	2.10764	3.05787	2.11806	3.02199	2.12847	2.98611	2.13889	2.94792	2.14699	2.90972	2.15509	2.87153	2.16319	2.83333	2.1713	2.79514	2.1794	2.75694	2.1875	2.72222	2.19444	2.6875	2.20139	2.65278	2.20833	2.61806	2.21528	2.58333	2.22222	2.54861	2.22917	2.51389	2.23611	2.47817	2.24702
132	S. sitiens	Female	N14°01′10′′, E99°57′37′′	Nakhon Pathom	153	298.319	279.046	3.4375	1.95833	3.39757	1.96875	3.35764	1.97917	3.31771	1.98958	3.27778	2	3.23611	2.01042	3.19444	2.02083	3.15278	2.03125	3.11111	2.04167	3.07361	2.04861	3.03611	2.05556	2.99861	2.0625	2.96111	2.06944	2.92361	2.07639	2.88611	2.08333	2.84861	2.09028	2.81111	2.09722	2.77361	2.10417	2.73611	2.11111	2.70023	2.12384	2.66435	2.13657
133	S. sitiens	Female	N14°01′10′′, E99°57′37′′	Nakhon Pathom	151	299.103	330.107	3.40972	2.27778	3.37361	2.29028	3.3375	2.30278	3.30139	2.31528	3.26528	2.32778	3.22917	2.34028	3.19167	2.34861	3.15417	2.35694	3.11667	2.36528	3.07917	2.37361	3.04167	2.38194	3.00278	2.39028	2.96389	2.39861	2.925	2.40694	2.88611	2.41528	2.84722	2.42361	2.80694	2.43333	2.76667	2.44306	2.72639	2.45278	2.68611	2.4625	2.64583	2.47222
134	S. sitiens	Female	N14°01′10′′, E99°57′37′′	Nakhon Pathom	165	249.902	314.369	3.19444	2.27083	3.15972	2.27894	3.125	2.28704	3.09028	2.29514	3.05556	2.30324	3.02083	2.31134	2.98611	2.31944	2.94907	2.32639	2.91204	2.33333	2.875	2.34028	2.83796	2.34722	2.80093	2.35417	2.76389	2.36111	2.72569	2.36632	2.6875	2.37153	2.64931	2.37674	2.61111	2.38194	2.57292	2.38715	2.53472	2.39236	2.49653	2.39757	2.45833	2.40278
135	S. sitiens	Female	N14°01′10′′, E99°57′37′′	Nakhon Pathom	150	281.433	280.158	3.29167	1.96528	3.25	1.97569	3.20833	1.98611	3.16667	1.99653	3.125	2.00694	3.08796	2.01505	3.05093	2.02315	3.01389	2.03125	2.97685	2.03935	2.93981	2.04745	2.90278	2.05556	2.86632	2.06337	2.82986	2.07118	2.7934	2.07899	2.75694	2.08681	2.72049	2.09462	2.68403	2.10243	2.64757	2.11024	2.61111	2.11806	2.57341	2.12996	2.53571	2.14187
136	S. sitiens	Female	N14°01′10′′, E99°57′37′′	Nakhon Pathom	153	274.78	254.243	3.25	1.8125	3.20972	1.82083	3.16944	1.82917	3.12917	1.8375	3.08889	1.84583	3.04861	1.85417	3.01273	1.85995	2.97685	1.86574	2.94097	1.87153	2.90509	1.87731	2.86921	1.8831	2.83333	1.88889	2.79784	1.89352	2.76235	1.89815	2.72685	1.90278	2.69136	1.90741	2.65586	1.91204	2.62037	1.91667	2.58488	1.9213	2.54938	1.92593	2.51389	1.93056
137	S. sitiens	Female	N14°01′10′′, E99°57′37′′	Nakhon Pathom	165	282.198	317.143	3.41667	2.19444	3.37917	2.20694	3.34167	2.21944	3.30417	2.23194	3.26667	2.24444	3.22917	2.25694	3.18889	2.26528	3.14861	2.27361	3.10833	2.28194	3.06806	2.29028	3.02778	2.29861	2.98958	2.30642	2.95139	2.31424	2.91319	2.32205	2.875	2.32986	2.83681	2.33767	2.79861	2.34549	2.76042	2.3533	2.72222	2.36111	2.68827	2.37037	2.65432	2.37963
138	S. sitiens	Female	N14°01′10′′, E99°57′37′′	Nakhon Pathom	146	301.234	278.7	3.38889	1.97222	3.35301	1.98032	3.31713	1.98843	3.28125	1.99653	3.24537	2.00463	3.20949	2.01273	3.17361	2.02083	3.13657	2.02778	3.09954	2.03472	3.0625	2.04167	3.02546	2.04861	2.98843	2.05556	2.95139	2.0625	2.91111	2.07083	2.87083	2.07917	2.83056	2.0875	2.79028	2.09583	2.75	2.10417	2.71329	2.11409	2.67659	2.12401	2.63988	2.13393
139	S. sitiens	Female	N14°01′10′′, E99°57′37′′	Nakhon Pathom	146	265.845	297.414	3.13194	2.13194	3.09306	2.14028	3.05417	2.14861	3.01528	2.15694	2.97639	2.16528	2.9375	2.17361	2.90162	2.18056	2.86574	2.1875	2.82986	2.19444	2.79398	2.20139	2.7581	2.20833	2.72222	2.21528	2.68403	2.22106	2.64583	2.22685	2.60764	2.23264	2.56944	2.23843	2.53125	2.24421	2.49306	2.25	2.45933	2.25893	2.4256	2.26786	2.39187	2.27679
140	S. sitiens	Female	N14°01′10′′, E99°57′37′′	Nakhon Pathom	155	289.023	353.526	3.38194	2.39583	3.34583	2.40972	3.30972	2.42361	3.27361	2.4375	3.2375	2.45139	3.20139	2.46528	3.16204	2.47338	3.12269	2.48148	3.08333	2.48958	3.04398	2.49769	3.00463	2.50579	2.96528	2.51389	2.92956	2.52282	2.89385	2.53175	2.85813	2.54067	2.82242	2.5496	2.78671	2.55853	2.75099	2.56746	2.71528	2.57639	2.67778	2.5875	2.64028	2.59861
141	S. sitiens	Female	N14°28′39′′, E101°05′33′′	Saraburi	155	316.545	312.799	3.55556	2.21528	3.52083	2.22778	3.48611	2.24028	3.45139	2.25278	3.41667	2.26528	3.38194	2.27778	3.34375	2.28472	3.30556	2.29167	3.26736	2.29861	3.22917	2.30556	3.19097	2.3125	3.15278	2.31944	3.11806	2.32523	3.08333	2.33102	3.04861	2.33681	3.01389	2.34259	2.97917	2.34838	2.94444	2.35417	2.90556	2.36111	2.86667	2.36806	2.82778	2.375
142	S. sitiens	Female	N14°28′39′′, E101°05′33′′	Saraburi	170	338.198	322.163	3.83333	2.19444	3.79861	2.20556	3.76389	2.21667	3.72917	2.22778	3.69444	2.23889	3.65972	2.25	3.62616	2.25926	3.59259	2.26852	3.55903	2.27778	3.52546	2.28704	3.4919	2.2963	3.45833	2.30556	3.42063	2.31448	3.38294	2.32341	3.34524	2.33234	3.30754	2.34127	3.26984	2.3502	3.23214	2.35913	3.19444	2.36806	3.15575	2.37599	3.11706	2.38393
143	S. sitiens	Female	N14°28′39′′, E101°05′33′′	Saraburi	167	291.123	291.964	3.5	2.04861	3.46644	2.06019	3.43287	2.07176	3.39931	2.08333	3.36574	2.09491	3.33218	2.10648	3.29861	2.11806	3.26157	2.12731	3.22454	2.13657	3.1875	2.14583	3.15046	2.15509	3.11343	2.16435	3.07639	2.17361	3.0377	2.17956	2.99901	2.18552	2.96032	2.19147	2.92163	2.19742	2.88294	2.20337	2.84425	2.20933	2.80556	2.21528	2.77083	2.22569
144	S. sitiens	Female	N14°28′39′′, E101°05′33′′	Saraburi	169	289.304	292.887	3.49306	2.05556	3.45833	2.06597	3.42361	2.07639	3.38889	2.08681	3.35417	2.09722	3.31944	2.10764	3.28472	2.11806	3.25	2.12599	3.21528	2.13393	3.18056	2.14187	3.14583	2.1498	3.11111	2.15774	3.07639	2.16567	3.04167	2.17361	3.00298	2.18056	2.96429	2.1875	2.9256	2.19444	2.8869	2.20139	2.84821	2.20833	2.80952	2.21528	2.77083	2.22222
145	S. sitiens	Female	N14°28′39′′, E101°05′33′′	Saraburi	156	289.958	324.726	3.38194	2.28472	3.34583	2.29444	3.30972	2.30417	3.27361	2.31389	3.2375	2.32361	3.20139	2.33333	3.16667	2.34028	3.13194	2.34722	3.09722	2.35417	3.0625	2.36111	3.02778	2.36806	2.99306	2.375	2.95833	2.38194	2.92188	2.38715	2.88542	2.39236	2.84896	2.39757	2.8125	2.40278	2.77604	2.40799	2.73958	2.41319	2.70312	2.4184	2.66667	2.42361
146	S. sitiens	Female	N14°28′39′′, E101°05′33′′	Saraburi	147	357.524	311.178	3.79167	2.13889	3.75463	2.15046	3.71759	2.16204	3.68056	2.17361	3.64352	2.18519	3.60648	2.19676	3.56944	2.20833	3.53056	2.21806	3.49167	2.22778	3.45278	2.2375	3.41389	2.24722	3.375	2.25694	3.33929	2.26488	3.30357	2.27282	3.26786	2.28075	3.23214	2.28869	3.19643	2.29663	3.16071	2.30456	3.125	2.3125	3.08929	2.3244	3.05357	2.33631
147	S. sitiens	Female	N14°28′39′′, E101°05′33′′	Saraburi	144	308.619	310.864	3.38889	2.24306	3.35	2.25139	3.31111	2.25972	3.27222	2.26806	3.23333	2.27639	3.19444	2.28472	3.15833	2.29028	3.12222	2.29583	3.08611	2.30139	3.05	2.30694	3.01389	2.3125	2.97917	2.31771	2.94444	2.32292	2.90972	2.32812	2.875	2.33333	2.84028	2.33854	2.80556	2.34375	2.77083	2.34896	2.73611	2.35417	2.70255	2.36458	2.66898	2.375
148	S. sitiens	Female	N14°28′39′′, E101°05′33′′	Saraburi	156	337.594	336.416	3.72222	2.33333	3.68611	2.34583	3.65	2.35833	3.61389	2.37083	3.57778	2.38333	3.54167	2.39583	3.50463	2.40278	3.46759	2.40972	3.43056	2.41667	3.39352	2.42361	3.35648	2.43056	3.31944	2.4375	3.28009	2.4456	3.24074	2.4537	3.20139	2.46181	3.16204	2.46991	3.12269	2.47801	3.08333	2.48611	3.04977	2.49884	3.0162	2.51157	2.98264	2.52431
149	S. sitiens	Female	N14°28′39′′, E101°05′33′′	Saraburi	152	326.977	359.119	3.61111	2.42361	3.57639	2.4375	3.54167	2.45139	3.50694	2.46528	3.47222	2.47917	3.43333	2.49028	3.39444	2.50139	3.35556	2.5125	3.31667	2.52361	3.27778	2.53472	3.24132	2.5434	3.20486	2.55208	3.1684	2.56076	3.13194	2.56944	3.09549	2.57812	3.05903	2.58681	3.02257	2.59549	2.98611	2.60417	2.9504	2.61806	2.91468	2.63194	2.87897	2.64583
150	S. sitiens	Female	N14°28′39′′, E101°05′33′′	Saraburi	151	330.653	291.21	3.65972	2.13194	3.61806	2.14236	3.57639	2.15278	3.53472	2.16319	3.49306	2.17361	3.45833	2.17593	3.42361	2.17824	3.38889	2.18056	3.35417	2.18287	3.31944	2.18519	3.28472	2.1875	3.24603	2.19345	3.20734	2.1994	3.16865	2.20536	3.12996	2.21131	3.09127	2.21726	3.05258	2.22321	3.01389	2.22917	2.97619	2.23909	2.93849	2.24901	2.90079	2.25893
151	S. sitiens	Female	N14°28′39′′, E101°05′33′′	Saraburi	149	292.902	283.257	3.32639	2.02778	3.28968	2.03671	3.25298	2.04563	3.21627	2.05456	3.17956	2.06349	3.14286	2.07242	3.10615	2.08135	3.06944	2.09028	3.03472	2.09606	3	2.10185	2.96528	2.10764	2.93056	2.11343	2.89583	2.11921	2.86111	2.125	2.825	2.12917	2.78889	2.13333	2.75278	2.1375	2.71667	2.14167	2.68056	2.14583	2.64683	2.15575	2.6131	2.16567
152	S. sitiens	Female	N14°28′39′′, E101°05′33′′	Saraburi	150	354.826	359.403	3.76389	2.43056	3.72569	2.44329	3.6875	2.45602	3.64931	2.46875	3.61111	2.48148	3.57292	2.49421	3.53472	2.50694	3.5	2.51528	3.46528	2.52361	3.43056	2.53194	3.39583	2.54028	3.36111	2.54861	3.32523	2.55671	3.28935	2.56481	3.25347	2.57292	3.21759	2.58102	3.18171	2.58912	3.14583	2.59722	3.1131	2.6121	3.08036	2.62698	3.04762	2.64187
153	S. sitiens	Female	N14°28′39′′, E101°05′33′′	Saraburi	162	279.239	278.025	3.33333	1.85417	3.3	1.86528	3.26667	1.87639	3.23333	1.8875	3.2	1.89861	3.16667	1.90972	3.13056	1.92083	3.09444	1.93194	3.05833	1.94306	3.02222	1.95417	2.98611	1.96528	2.95023	1.97222	2.91435	1.97917	2.87847	1.98611	2.84259	1.99306	2.80671	2	2.77083	2.00694	2.73333	2.01528	2.69583	2.02361	2.65833	2.03194	2.62083	2.04028
154	S. sitiens	Female	N14°28′39′′, E101°05′33′′	Saraburi	141	328.975	285.4	3.53472	1.97917	3.5	1.99028	3.46528	2.00139	3.43056	2.0125	3.39583	2.02361	3.36111	2.03472	3.325	2.04306	3.28889	2.05139	3.25278	2.05972	3.21667	2.06806	3.18056	2.07639	3.14236	2.08333	3.10417	2.09028	3.06597	2.09722	3.02778	2.10417	2.98958	2.11111	2.95139	2.11806	2.91667	2.12798	2.88194	2.1379	2.84722	2.14782	2.8125	2.15774
155	S. sitiens	Female	N14°28′39′′, E101°05′33′′	Saraburi	142	367.472	263.83	3.80556	1.80556	3.77083	1.81944	3.73611	1.83333	3.70139	1.84722	3.66667	1.86111	3.63194	1.875	3.59259	1.8831	3.55324	1.8912	3.51389	1.89931	3.47454	1.90741	3.43519	1.91551	3.39583	1.92361	3.3588	1.93056	3.32176	1.9375	3.28472	1.94444	3.24769	1.95139	3.21065	1.95833	3.17361	1.96528	3.13773	1.97685	3.10185	1.98843	3.06597	2
156	S. sitiens	Female	N14°28′39′′, E101°05′33′′	Saraburi	141	316.704	270.214	3.4375	1.84028	3.40139	1.85139	3.36528	1.8625	3.32917	1.87361	3.29306	1.88472	3.25694	1.89583	3.21991	1.90509	3.18287	1.91435	3.14583	1.92361	3.1088	1.93287	3.07176	1.94213	3.03472	1.95139	2.99884	1.95833	2.96296	1.96528	2.92708	1.97222	2.8912	1.97917	2.85532	1.98611	2.81944	1.99306	2.78472	2.00579	2.75	2.01852	2.71528	2.03125
157	S. sitiens	Female	N14°28′39′′, E101°05′33′′	Saraburi	137	324.89	294.893	3.48611	2.07639	3.45139	2.08681	3.41667	2.09722	3.38194	2.10764	3.34722	2.11806	3.3125	2.12847	3.27778	2.13889	3.24074	2.14352	3.2037	2.14815	3.16667	2.15278	3.12963	2.15741	3.09259	2.16204	3.05556	2.16667	3.01736	2.17477	2.97917	2.18287	2.94097	2.19097	2.90278	2.19907	2.86458	2.20718	2.82639	2.21528	2.79282	2.22454	2.75926	2.2338
158	S. sitiens	Female	N14°28′39′′, E101°05′33′′	Saraburi	163	305.691	312.79	3.58333	2.11806	3.54444	2.13056	3.50556	2.14306	3.46667	2.15556	3.42778	2.16806	3.38889	2.18056	3.35119	2.18948	3.31349	2.19841	3.27579	2.20734	3.2381	2.21627	3.2004	2.2252	3.1627	2.23413	3.125	2.24306	3.08472	2.24861	3.04444	2.25417	3.00417	2.25972	2.96389	2.26528	2.92361	2.27083	2.89005	2.28009	2.85648	2.28935	2.82292	2.29861
159	S. sitiens	Female	N14°28′39′′, E101°05′33′′	Saraburi	132	349.492	330.729	3.59028	2.24306	3.55556	2.25417	3.52083	2.26528	3.48611	2.27639	3.45139	2.2875	3.41667	2.29861	3.3831	2.30903	3.34954	2.31944	3.31597	2.32986	3.28241	2.34028	3.24884	2.35069	3.21528	2.36111	3.1794	2.37037	3.14352	2.37963	3.10764	2.38889	3.07176	2.39815	3.03588	2.40741	3	2.41667	2.96528	2.42917	2.93056	2.44167	2.89583	2.45417
160	S. sitiens	Female	N14°28′39′′, E101°05′33′′	Saraburi	164	282.893	312.518	3.41667	2.1875	3.37778	2.19861	3.33889	2.20972	3.3	2.22083	3.26111	2.23194	3.22222	2.24306	3.18403	2.25347	3.14583	2.26389	3.10764	2.27431	3.06944	2.28472	3.03125	2.29514	2.99306	2.30556	2.9537	2.3125	2.91435	2.31944	2.875	2.32639	2.83565	2.33333	2.7963	2.34028	2.75694	2.34722	2.71944	2.35694	2.68194	2.36667	2.64444	2.37639
[truncated: 332 more columns]
